# Supplementary material for: Advancing wide implementation of precision oncology: A liquid nitrogen‐free snap freezer preserves molecular profiles of biological samples
Source: Cancer Med. 2023 Mar 14;12(9):10979–89. doi: 10.1002/cam4.5781 (PMC10225239; doi:10.1002/cam4.5781)
Supplement: Supplementary file 3 — Table S1 [file CAM4-12-10979-s001.xlsx]

## Sheet: Blad1
Supplementary Table 1: Patient characteristics and sample processing
Patient-ID	Age (years)	Gender	Primary tumor type	Indication for surgery	Biopsies	Freezing method	Processed for	Number of phosphopeptides	Total number of peptides	RNA Integrity number	Remarks
CryoOn-01	71	M	Cholangiocarcinoma	Resection of primary tumor	1	Snap-Freezer	TIOX	6054	9225
					2	LN2	TIOX	6506	9744
					3	Control sample	TIOX	7067	10346
CryoOn-02	60	F	Colorectal cancer	Hemihepatectomy for liver metastases	1	Snap-freezer	TIOX	7355	11053
					2	LN2	TIOX	7233	10821
					3	Control sample	TIOX	7060	10690
					4	Snap-freezer	RNA			9.50
					5	LN2	RNA			8.20
					6	Control sample	RNA			9.30
CryoOn-03	76	M	Colorectal cancer	Hemihepatectomy for liver metastases	1	Snap-freezer	TIOX	6456	10036
					2	LN2	TIOX	5535	8855
					3	Control sample	TIOX	6003	9513
					4	Snap-freezer	RNA			6.90
					5	LN2	RNA			7.80
					6	Control sample	RNA			6.70
CryoOn-04	81	M	Hepatocellular carcinoma	Resection of primary tumor	1	Snap-freezer	TIOX	6978	10121
					2	LN2	TIOX	7601	11035
					3	Control sample	TIOX	6293	9338
					4	Snap-freezer	RNA			n/a	RNA isolation failed
					5	LN2	RNA			n/a	RNA isolation failed
					6	Control sample	RNA			n/a	RNA isolation failed
CryoOn-05	55	M	Colorectal cancer	Hemihepatectomy for liver metastases	1	Snap-freezer	RNA			7.10
					2	LN2	RNA			6.60
					3	Control sample	RNA			8.30
					4	Snap-freezer	RNA			6.90
					5	LN2	RNA			n/a	RNA isolation failed
					6	Control sample	RNA			6.20
					7	Snap-freezer	n/a				Sample not processed
					8	LN2	n/a				Sample not processed
					9	Control sample	n/a				Sample not processed
